# Supplementary material for: Comparative genomic analyses reveal the genetic basis of the yellow-seed trait in Brassica napus
Source: Nat Commun. 2023 Aug 25;14:5194. doi: 10.1038/s41467-023-40838-1 (PMC10457299; doi:10.1038/s41467-023-40838-1)
Supplement: Supplementary file 3 — Supplementary Data 1 [file 41467_2023_40838_MOESM3_ESM.xlsx]

## Sheet: Supplementary Data 1
Supplementary Data 1. Statistics of PacBio data.
Pacbio data	Sub-read number	Total bases (Gbp)	N50 (bp)	Average length (bp)
GH06	8484958	117.44	24489	13840
ZY821	9004114	116.99	24698	12993
