# Supplementary material for: Comparative genomic analyses reveal the genetic basis of the yellow-seed trait in Brassica napus
Source: Nat Commun. 2023 Aug 25;14:5194. doi: 10.1038/s41467-023-40838-1 (PMC10457299; doi:10.1038/s41467-023-40838-1)
Supplement: Supplementary file 4 — Supplementary Data 2 [file 41467_2023_40838_MOESM4_ESM.xlsx]

## Sheet: Supplementary Data 2
Supplementary Data 2. Statistics of Illumina data.
Sample	Sequencing Library Type	Raw Reads	Raw Bases (Gbp)	Clean Reads	Clean Bases (Gbp)	Clean Rate (%)	Q20 Rate (%)	Q30 Rate (%)
GH06	re-sequencing	373834436	56.08	350772876	52.12	92.94	95.67	88.88
	Hi-C	349084042	52.36	346860498	51.35	98.07	97.58	92.5
ZY821	re-sequencing	692765926	103.91	581024214	85.1	81.89	96.83	91.63
	Hi-C	332877122	49.93	330534934	48.85	97.84	97.76	93.12
