# Supplementary material for: Comparative genomic analyses reveal the genetic basis of the yellow-seed trait in Brassica napus
Source: Nat Commun. 2023 Aug 25;14:5194. doi: 10.1038/s41467-023-40838-1 (PMC10457299; doi:10.1038/s41467-023-40838-1)
Supplement: Supplementary file 5 — Supplementary Data 3 [file 41467_2023_40838_MOESM5_ESM.xlsx]

## Sheet: Supplementary Data 3
Supplementary Data3. Comparison of B. napus assemblies.
Assembly feature	GH06	ZY821	Darmor-bzh (v9)	ganganF73	no2127	quintaA	shengli3	tapidor3	westar	zheyou73	zs11
Size of assembly (bp)	846287877	863155277	1207123300	1034272646	1012393425	1004262373	1002553391	1014411283	1008283116	1016238606	1010887456
Contig N50 (bp)	3648614	3639159	80133	2696026	2704645	2801289	2825656	2855025	3130520	2103870	1506624
Scaffold N50 (bp)	47787757	48811115	55121350	46677179	53895350	55907613	52530734	52406678	55243557	50906239	57880920
Longest scaffold (Mbp)	73870175	73444947	110087657	79770199	71696257	79398332	73374125	77070395	72844319	75927486	79061710
Anchored pseudo-chromosomes (%)	94.04	93.34	77.32	89.11	89.89	91.61	90.61	90.76	92.72	89.22	95.05
Number of protein-coding genes	97639	98067	102845	96843	95385	95492	94586	96117	97514	96209	100919
Complete BUSCOs (%)	99.6	99.7	99.7	99.7	99.6	99.8	99.7	99.6	99.8	99.5	99.8
