# Supplementary material for: Comparative genomic analyses reveal the genetic basis of the yellow-seed trait in Brassica napus
Source: Nat Commun. 2023 Aug 25;14:5194. doi: 10.1038/s41467-023-40838-1 (PMC10457299; doi:10.1038/s41467-023-40838-1)
Supplement: Supplementary file 6 — Supplementary Data 4 [file 41467_2023_40838_MOESM6_ESM.xlsx]

## Sheet: Supplementary Data 4
Supplementary Data 4. Statistics of structural variations between ZY821 and GH06.
Chromosome	Number of insertions	Number of deletions	Summation
chrA01	493	429	922
chrA02	558	476	1034
chrA03	731	649	1380
chrA04	684	521	1205
chrA05	795	633	1428
chrA06	780	694	1474
chrA07	969	784	1753
chrA08	441	343	784
chrA09	1037	785	1822
chrA10	66	69	135
chrC01	314	253	567
chrC02	208	204	412
chrC03	827	604	1431
chrC04	500	387	887
chrC05	391	330	721
chrC06	299	242	541
chrC07	283	244	527
chrC08	384	301	685
chrC09	317	244	561
Unanchored	131	105	236
Total	10208	8297	18505
