# Supplementary material for: Comparative genomic analyses reveal the genetic basis of the yellow-seed trait in Brassica napus
Source: Nat Commun. 2023 Aug 25;14:5194. doi: 10.1038/s41467-023-40838-1 (PMC10457299; doi:10.1038/s41467-023-40838-1)
Supplement: Supplementary file 7 — Supplementary Data 5 [file 41467_2023_40838_MOESM7_ESM.xlsx]

## Sheet: Supplementary Data 5
Supplementary Data 5. General statistics of repeats in the GH06 and ZY821 genomes.
Type	GH06		ZY821
	Repeat Size	% of genome	Repeat Size	% of genome
Tandem repeats	69776837	8.25	76178445	8.83
Interspersed repeats	395123533	46.74	437365748	50.72
Total	431016086	50.99	445586637	51.67
Note: Some elements may partially overlap with another element domain.
