# Supplementary material for: Comparative genomic analyses reveal the genetic basis of the yellow-seed trait in Brassica napus
Source: Nat Commun. 2023 Aug 25;14:5194. doi: 10.1038/s41467-023-40838-1 (PMC10457299; doi:10.1038/s41467-023-40838-1)
Supplement: Supplementary file 8 — Supplementary Data 6 [file 41467_2023_40838_MOESM8_ESM.xlsx]

## Sheet: Supplementary Data 6
Supplementary Data 6. Transposable element (TE, interspersed repeat) contents in the assembled GH06 and ZY821 genomes.
Sample	Type	Repbase TEs		TE proteins		De novo		Combined TEs
		Length (bp)	% of genome	Length (bp)	% of genome	Length (bp)	% of genome	Length (bp)	% of genome
GH06	Class I	97076653	11.48	112104894	13.26	164717201	19.48	192959882	22.83
	LTR	78676603	9.31	83308871	9.85	133073254	15.74	152547477	18.05
	Gypsy	31827680	3.76	38008448	4.5	76016336	8.99	86072843	10.18
	Copia	45404120	5.37	44884423	5.31	55141359	6.52	64555152	7.64
	LINE	18227550	2.16	28819298	3.41	31483099	3.72	40370051	4.78
	SINE	262167	0.03	0	0	172444	0.02	376265	0.04
	Class II： DNA	41700716	4.93	30259297	3.58	91695908	10.85	103367176	12.23
	Unclassified	215681	0.03	0	0	119183276	14.1	119396529	14.12
	Total	137887200	16.31	142160779	16.82	367068117	43.42	395123533	46.74
ZY821	ClassI	99997485	11.6	115736545	13.42	203744357	23.63	233781355	27.11
	LTR	81224314	9.42	86417341	10.02	173478996	20.12	193977233	22.49
	Gypsy	32689596	3.79	39253097	4.55	81415489	9.44	92106236	10.68
	Copia	47083503	5.46	46719316	5.42	89767703	10.41	99749726	11.57
	LINE	18586471	2.16	29341679	3.4	30109792	3.49	39640503	4.6
	SINE	266121	0.03	-	0	161242	0.02	399334	0.05
	ClassII： DNA	42548951	4.93	31068517	3.6	90855433	10.54	102191620	11.85
	Unclassified	211591	0.02	-	0	119730998	13.88	123973225	14.38
	Total	141636125	16.42	146593659	17	405880267	47.07	437365748	50.72
Note: Some elements may partially overlap with another element domain.
