# Supplementary material for: Comparative genomic analyses reveal the genetic basis of the yellow-seed trait in Brassica napus
Source: Nat Commun. 2023 Aug 25;14:5194. doi: 10.1038/s41467-023-40838-1 (PMC10457299; doi:10.1038/s41467-023-40838-1)
Supplement: Supplementary file 9 — Supplementary Data 7 [file 41467_2023_40838_MOESM9_ESM.xlsx]

## Sheet: Supplementary Data 7
Supplementary Data 7. Number of functional annotations for predicted genes of the B. napus assemblies.
Type		GH06		ZY821
		Gene number	Percentage(%)	Gene number	Percentage(%)
Total		97639	100	98067	100
Nr		91625	93.84	92716	94.54
Swissprot		65149	66.72	65548	66.84
KEGG		62856	64.38	64023	65.28
TrEMBL		92596	94.84	93521	95.36
Interpro	All	77596	79.47	77919	79.45
	GO	47618	48.77	47801	48.74
Annotated		93340	95.6	94225	96.08
Unannotated		4299	4.4	3842	3.92
