# Supplementary material for: Comparative genomic analyses reveal the genetic basis of the yellow-seed trait in Brassica napus
Source: Nat Commun. 2023 Aug 25;14:5194. doi: 10.1038/s41467-023-40838-1 (PMC10457299; doi:10.1038/s41467-023-40838-1)
Supplement: Supplementary file 10 — Supplementary Data 8 [file 41467_2023_40838_MOESM10_ESM.xlsx]

## Sheet: Supplementary Data 8
Supplementary Data 8. General statistics of the predicted protein-coding genes.
Gene set	Gene number	Average gene length (bp)	Average mRNA length (bases)	Average number of exons per gene	Average exon length (bp)	Average intron length (bp)
GH06	97639	2252	1060	4.7	225	257
ZY821	98067	2213	1061	4.72	225	247
B. napus (v4.1)	101040	1953	1001	4.91	204	195
B. napus (v9)	132615	5169	9,66	4.23	228	1301
B. juncea	79644	2097	1107	4.55	243	279
B. nigra	47953	1945	1131	4.66	242	222
B. oleracea	45758	1761	1037	4.55	228	204
B. rapa	46250	1859	1126	4.79	235	193
A. thaliana	28775	2128	1231	5.57	221	157
