# Supplementary material for: Comparative genomic analyses reveal the genetic basis of the yellow-seed trait in Brassica napus
Source: Nat Commun. 2023 Aug 25;14:5194. doi: 10.1038/s41467-023-40838-1 (PMC10457299; doi:10.1038/s41467-023-40838-1)
Supplement: Supplementary file 11 — Supplementary Data 9 [file 41467_2023_40838_MOESM11_ESM.xlsx]

## Sheet: Supplementary Data 9
Supplementary Data 9. Non-coding RNAs in the GH06 and ZY821 assemblies.
Genome	GH06					ZY821
Type		Copy (w)	Average length (bases)	Total length (bases)	% of genome		Copy (w)	Average length (bases)	Total length (bases)	% of genome
miRNA		330	129	42491	0.005		330	128	42303	0.0049
tRNA		813	76	61897	0.0073		679	75	50990	0.0059
rRNA	rRNA	3558	206	731821	0.0866	rRNA	4099	217	890727	0.1033
	18S	211	623	131421	0.0155	18S	325	666	216510	0.0251
	28S	2551	133	338718	0.0401	28S	2958	132	389747	0.0452
	5.8S	767	339	260033	0.0308	5.8S	780	361	281743	0.0327
	5S	29	57	1649	0.0002	5S	36	76	2727	0.0003
snRNA	snRNA	1190	114	135248	0.016	snRNA	1143	110	125909	0.0146
	CD-box	716	100	71564	0.0085	CD-box	720	100	72190	0.0084
	HACA-box	181	128	23204	0.0027	HACA-box	184	128	23570	0.0027
	splicing	293	138	40480	0.0048	splicing	239	126	30149	0.0035
Note: ‘% of genome’ was calculated based on the non-gap genome size of 845,359,177 bp for GH06 and 862,379,077 bp for ZY821.
