# Supplementary material for: Comparative genomic analyses reveal the genetic basis of the yellow-seed trait in Brassica napus
Source: Nat Commun. 2023 Aug 25;14:5194. doi: 10.1038/s41467-023-40838-1 (PMC10457299; doi:10.1038/s41467-023-40838-1)
Supplement: Supplementary file 12 — Supplementary Data 10 [file 41467_2023_40838_MOESM12_ESM.xlsx]

## Sheet: Supplementary Data 10
Supplementary Data 10. Phenotypic analysis of seed coat colors of B. napus in different environments for the recombinant inbred lines and the parents.
Traits	Parents		RIL population
	ZY821	GH06	Mean	Max	Min	Skewness	Kurtosis
SC05	34.6	86.69**	63.65	85.53	33.01	-0.54	-1.26
SC06	29.31	86.42**	67.89	90.4	32.79	-0.53	-1.2
SC07	30.25	129.75**	104.06	159.8	54.28	-0.21	-1.04
SC10	49.06	130.72**	94.02	156.39	26.74	-0.47	-0.98
SC11	65.89	143.71**	101.69	150.76	30.66	-0.41	-0.9
SC13	22.23	126.43**	92.26	141.04	21.86	-0.49	-1.15
SC18	38.96	119.21**	84.26	127.72	20.89	-0.45	-1.13
SC, seed coat color. The number following "SC" indicates the year. **: p<0.01
