# Supplementary material for: Comparative genomic analyses reveal the genetic basis of the yellow-seed trait in Brassica napus
Source: Nat Commun. 2023 Aug 25;14:5194. doi: 10.1038/s41467-023-40838-1 (PMC10457299; doi:10.1038/s41467-023-40838-1)
Supplement: Supplementary file 13 — Supplementary Data 11 [file 41467_2023_40838_MOESM13_ESM.xlsx]

## Sheet: Supplementary Data 11
Supplementary Data 11. Sequencing data statistics of the QTL-seq experiment.
Sample ID	Raw sequencing data					Clean sequencing data
	Raw reads (M)	Raw base (Mb)	GC (%)	Q20 (%)	Depth (X)	Clean reads (M)	Clean base (Mb)	GC (%)	Q20 (%)	Depth (X)
Black	344.15	51622.5	37.55	96.1	46.9296	326.09	48451.8	37.37	97.41	44.0471
GH06	239.36	35904	37.5	96.5	32.64	226.61	33704.6	37.29	97.78	30.6405
Yellow	318.53	47779.4	37.34	96.52	43.4358	301.31	44823	37.09	97.81	40.7482
ZY821	307.2	46079.7	37.54	96.52	41.8906	290.35	43192.2	37.29	97.83	39.2656
