# Supplementary material for: Comparative genomic analyses reveal the genetic basis of the yellow-seed trait in Brassica napus
Source: Nat Commun. 2023 Aug 25;14:5194. doi: 10.1038/s41467-023-40838-1 (PMC10457299; doi:10.1038/s41467-023-40838-1)
Supplement: Supplementary file 14 — Supplementary Data 12 [file 41467_2023_40838_MOESM14_ESM.xlsx]

## Sheet: Supplementary Data 12
Supplementary Data 12. Mapping rates with different reference genomes.
Sample ID	Reference	Clean reads (M)	Mapped reads (M)	Mapping rate (%)
Black	Darmor-bzh (v4.1)	326.09	321.27	98.52
GH06	Darmor-bzh (v4.1)	226.61	222.91	98.37
Yellow	Darmor-bzh (v4.1)	301.31	296.85	98.52
ZY821	Darmor-bzh (v4.1)	290.35	286.66	98.7
Black	ZY821	326.09	323.6	99.24
GH06	ZY821	226.61	224.4	99.02
Yellow	ZY821	301.31	299.06	99.25
ZY821	ZY821	290.35	289.48	99.7
