# Supplementary material for: Comparative genomic analyses reveal the genetic basis of the yellow-seed trait in Brassica napus
Source: Nat Commun. 2023 Aug 25;14:5194. doi: 10.1038/s41467-023-40838-1 (PMC10457299; doi:10.1038/s41467-023-40838-1)
Supplement: Supplementary file 15 — Supplementary Data 13 [file 41467_2023_40838_MOESM15_ESM.xlsx]

## Sheet: Supplementary Data 13
Supplementary Data 13. SNP and InDel annotation results of the QTL-seq experiment.
Type	SNP Number
downstream	134103
exonic	230409
intergenic	613111
intronic	204282
splicing	373
upstream	169568
upstream and downstream	34861
Total_snp	1386707
nonsynonymous_SNV	87549
stopgain	894
stoploss	298
synonymous_SNV	141588
unknown	80
Total_exonic_SNP	230409
Type	Indel Number
UTR5	13
downstream	34521
exonic	7551
intergenic	99562
intronic	57956
splicing	597
upstream	48534
upstream and downstream	11403
Total_InDel	260137
frameshift_deletion	1299
frameshift_insertion	1273
nonframeshift_deletion	2311
nonframeshift_insertion	2478
stopgain	130
stoploss	54
unknown	6
Total_exonic_InDels	7551
