# Supplementary material for: Comparative genomic analyses reveal the genetic basis of the yellow-seed trait in Brassica napus
Source: Nat Commun. 2023 Aug 25;14:5194. doi: 10.1038/s41467-023-40838-1 (PMC10457299; doi:10.1038/s41467-023-40838-1)
Supplement: Supplementary file 16 — Supplementary Data 14 [file 41467_2023_40838_MOESM16_ESM.xlsx]

## Sheet: Supplementary Data 14
Supplementary Data 14. Results of mapping the QTL for seed coat color as detected by the CIM method in different environments.
Trait	QTL name	Chr.	Marker-Interval	Position	LOD a	Add. b	R2c (%)
Seed coat color	qSC05	A09	SNP21172A09 - SNP21274A09	58.58	36.17	12.91	55.03
	qSC06	A09	SNP21172A09 - SNP21274A09	58.58	30.96	12.64	49.4
	qSC07	A09	SNP21172A09 - SNP21274A09	58.79	33.63	19.1	53.65
	qSC10	A09	SNP21172A09 - SNP21274A09	58.79	37.29	24.37	52.5
	qSC11	A09	SNP21172A09 - SNP21274A09	58.79	30.84	20.91	47.06
	qSC13	A09	SNP21172A09 - SNP21274A09	58.79	46.02	24.42	60.35
	qSC18	A09	SNP21172A09 - SNP21274A09	58.79	39.8	20.25	51.12
QTL, quantitative trait locus; CIM, composite interval mapping; “05”, “06”, “07”, “10”, “11”, “13” and “18” indicate traits measured in 2005, 2006, 2007, 2010, 2011, 2013 and 2018 respectively. A positive effect of the quantitative trait locus signifies that the allele of GH06 has a positive contribution to the trait.
a LOD, logarithm of odds.
b Add, additive effect.
c R2, proportion of phenotypic variation explained by a single marker.
