# Supplementary material for: Comparative genomic analyses reveal the genetic basis of the yellow-seed trait in Brassica napus
Source: Nat Commun. 2023 Aug 25;14:5194. doi: 10.1038/s41467-023-40838-1 (PMC10457299; doi:10.1038/s41467-023-40838-1)
Supplement: Supplementary file 17 — Supplementary Data 15 [file 41467_2023_40838_MOESM17_ESM.xlsx]

## Sheet: Supplementary Data 15
Supplementary Data 15. Locations of the QTL markers in the Darmor-bzh (v4.1), GH06 and ZY821 genomes.
QTL_ID	SNP_ID	SNP_name	Darmor-bzh (V4.1)		GH06		ZY821
			Chromosome	position	Chromosome	position	Chromosome	position
qSC05/aSC06/qSC07/qSC10/qSC11/qSC13/qSC18	SWU-SNP02(SNP21172A09)	Bn-A09-p32225646_[A/G]	chrA09	30078561	chrA09	44706237	chrA09	44101074
	SWU-SNP10(SNP21274A09)	Bn-A09-p33419515_[A/G]	chrA09_random	3713758	chrA09	43914397	chrA09	45189284
“05”, “06”, “07”, “10”, “11”, “13” and “18” indicate traits measured in 2005, 2006, 2007, 2010, 2011, 2013 and 2018 respectively.
