# Supplementary material for: Comparative genomic analyses reveal the genetic basis of the yellow-seed trait in Brassica napus
Source: Nat Commun. 2023 Aug 25;14:5194. doi: 10.1038/s41467-023-40838-1 (PMC10457299; doi:10.1038/s41467-023-40838-1)
Supplement: Supplementary file 18 — Supplementary Data 16 [file 41467_2023_40838_MOESM18_ESM.xlsx]

## Sheet: Supplementary Data 16
Supplementary Data 16 . Locations of the InDel markers in the Darmor-bzh (v4.1), GH06 and ZY821 genomes.
Indel_ID	Darmor-bzh (V4.1)			GH06			ZY821
	Strand direction	Chromosome	position	Strand direction	Chromosome	position	Strand direction	Chromosome	position
SWU-InDel01/1	+	chrA09	30505728	-	chrA06	7667902	+	chrA09	44530252
SWU-InDel01/2	+	chrC09	44540538	+	chrA09	45022288	-	chrC08	44238162
SWU-InDel02/1	+	chrA09	30508493	-	chrA09	45021079	+	chrC08	44239353
SWU-InDel02/2	-	chrA09	30509635	-	scaffold1369	569	-	chrA09	44534175
SWU-InDel03/1	+	chrAnn_random	47439895	-	chrA09	44532840	+	chrA09	44577582
SWU-InDel03/2	-	chrAnn_random	47440963	+	chrA09	44532026	-	chrA09	44578643
SWU-InDel16/1	+	chrAnn_random	34473079	+	chrA04	10862173	+	chrA04	11283426
SWU-InDel16/2	-	chrAnn_random	25484791	+	chrA09	44529310	-	chrA09	44587195
SWU-InDel04/1	+	chrA09	30613537	-	chrA09	44454508	+	chrA09	44656237
SWU-InDel04/2	-	chrA09	30614643	+	chrA09	44453401	-	chrA09	44657343
SWU-InDel07/1	+	chrC03	49752936	+	chrC04	10411270	+	chrC05	10498736
SWU-InDel07/2	-	chrA09	30667105	+	chrA09	44400717	-	chrA09	44709668
SWU-InDel10/1	+	chrA09	30694649	-	chrA09	44370689	+	chrA09	44736481
SWU-InDel10/2	-	chrA09	30695724	+	chrA09	44369614	-	chrA09	44737549
SWU-InDel14/1	+	chrA09	30781011	-	chrA09	44289309	+	chrA09	44814550
SWU-InDel14/2	-	chrA09	30782064	+	chrA09	44283390	-	chrA09	44815603
SWU-InDel15/1	+	chrA09	30795842	-	chrA09	44262930	+	chrA09	44829433
SWU-InDel15/2	-	chrA09	30796970	+	chrA09	44261802	-	chrA09	44830552
