# Supplementary material for: Comparative genomic analyses reveal the genetic basis of the yellow-seed trait in Brassica napus
Source: Nat Commun. 2023 Aug 25;14:5194. doi: 10.1038/s41467-023-40838-1 (PMC10457299; doi:10.1038/s41467-023-40838-1)
Supplement: Supplementary file 19 — Supplementary Data 17 [file 41467_2023_40838_MOESM19_ESM.xlsx]

## Sheet: Supplementary Data 17
Supplementary Data 17. Candidate genes and annotations in the Darmor-bzh (v4.1), ZY821 and GH06 genomes.
A. thaliana	Darmor-bzh (v4.1) ID	Darmor-bzh (v4.1) region	GH06 ID	GH06 region	ZY821 ID	ZY821 region
AT1G18710.1 | Symbols: AtMYB47, MYB47 | myb domain protein 47	BnaAnng36570D	chrAnn_random,-,41471029-41473252	GH06039742.1	chrA09,+,44529655-44532773	ZY821040006.1	chrA09,-,44577857-44586875
-	BnaCnng37870D	chrCnn_random,-,36403504-36404138	GH06039741.1	chrA09,+,44525577-44525984
AT1G18700.4 | Symbols: | DNAJ heat shock N-terminal domain-containing protein	BnaA09g56130D	chrA09_random,+,3581840-3587462	GH06039740.1	chrA09,+,44510973-44516477	ZY821040007.1	chrA09,-,44602208-44608492
AT1G18680.1 | Symbols: | HNH endonuclease domain-containing protein	BnaA09g56120D	chrA09_random,-,3580207-3581616	GH06039739.1	chrA09,-,44508610-44510036	ZY821040008.1	chrA09,+,44608666-44610144
AT1G18660.4 | Symbols: | zinc finger (C3HC4-type RING finger) family protein	BnaA09g56110D	chrA09_random,+,3572052-3577374	GH06039738.1	chrA09,+,44499490-44503150	ZY821040009.1	chrA09,-,44614673-44618284
AT1G18620.2 | Symbols: | unknown protein;	BnaA09g56100D	chrA09_random,+,3566112-3569984	GH06039737.1	chrA09,+,44495032-44498854	ZY821040010.1	chrA09,-,44620624-44624376
AT1G18570.1 | Symbols: MYB51, AtMYB51, BW51A, BW51B, HIG1	BnaA09g44500D	chrA09,-,30597085-30598336	GH06039736.1	chrA09,+,44469719-44470970	ZY821040011.1	chrA09,-,44639619-44641406
AT1G18560.1 | Symbols: | BED zinc finger ;hAT family dimerisation domain	BnaA09g44510D	chrA09,-,30600373-30602746	GH06039735.1	chrA09,+,44465052-44467870	ZY821040012.1	chrA09,-,44642905-44645716
AT5G13030.1 | Symbols: | unknown protein;	-	-	GH06039734.1	chrA09,+,44463775-44464578	ZY821040013.1	chrA09,-,44646463 44646986
AT1G74050.1 | Symbols: | Ribosomal protein L6 family protein	BnaA09g44520D	chrA09,+,30605442-30606841	GH06039733.1	chrA09,-,44461206-44462587	ZY821040014.1	chrA09,+,44648159-44649590
AT1G18530.1 | Symbols: | EF hand calcium-binding protein family	BnaA09g44530D	chrA09,-,30606891-30607361	GH06039732.1	chrA09,+,44460693-44461163	ZY821040015.1	chrA09,-,44649598-44650068
AT1G18520.1 | Symbols: TET11 | tetraspanin11	BnaA09g44540D	chrA09,-,30608188-30609076	GH06039731.1	chrA09,+,44458823-44460038	ZY821040016.1	chrA09,-,44650725-44651929
AT1G18500.1 | Symbols: MAML-4, IPMS1 | methylthioalkylmalate synthase-like 4	BnaA09g44550D	chrA09,-,30609678-30612874	GH06039730.1	chrA09,+,44455065-44458362	ZY821040017.1	chrA09,-,44652392-44655659
AT1G18470.1 | Symbols: PPRT3 | PROTEIN WITH THE RING DOMAIN AND TMEMB_185A 3	BnaA09g44560D	chrA09,-,30614816-30618614	GH06039729.1	chrA09,-,44448162-44453276	ZY821040018.1	chrA09,+,44657485-44662464
