# Supplementary material for: Comparative genomic analyses reveal the genetic basis of the yellow-seed trait in Brassica napus
Source: Nat Commun. 2023 Aug 25;14:5194. doi: 10.1038/s41467-023-40838-1 (PMC10457299; doi:10.1038/s41467-023-40838-1)
Supplement: Supplementary file 20 — Supplementary Data 18 [file 41467_2023_40838_MOESM20_ESM.xlsx]

## Sheet: Supplementary Data 18
Supplementary Data 18. Organism name and gene accession numbers for phylogenetic analysis.
Gene name	Gene ID
AtMYB1	AT3G09230
BraMYB1	Bra034057
BolMYB1	Bol023067
BnaMYB1	BnaA03g30840D
AtMYB2	AT2G47190
BraMYB2	Bra004473
BolMYB2	Bol002520
BnaMYB2	BnaC04g51450D
AtMYB75	AT1G56650
BraMYB75	Bra001917
BolMYB75	Bol045347
BnaMYB75	BnaCnng28030D
AtMYB90	AT1G66390
BraMYB90	Bra004162
BolMYB90	Bol042409
BnaMYB90	BnaA07g25800D
AtMYB113	AT1G66370
BraMYB113	Bra039763
BolMYB113	Bol042409
BnaMYB113	BnaA02g35530D
AtMYB114	AT1G66380
AtMYB123	AT5G35550
BraMYB123	Bra035532
BolMYB123	Bol014029
BnaMYB123	BnaA08g29930D
AtMYB4	AT4G38620
BraMYB4	Bra010736
BolMYB4	Bra033572
BnaMYB4	BnaC07g47650D
AtMYB7	AT2G16720
BraMYB7	Bra013055
BolMYB7	Bol013708
BnaMYB7	BnaA03g39240D
AtMYB32	AT4G34990
BraMYB32	Bra011576
BolMYB32	Bol024255
BnaMYB32	BnaA01g02240D
AtMYB5	AT3G13540
BraMYB5	Bra027423
BolMYB5	Bol015820
BnaMYB5	BnaC01g37570D
AtMYB11	AT3G62610
BraMYB11	Bra004456
BolMYB11	Bol029626
BnaMYB11	BnaC03g26060D
AtMYB12	AT2G47460
BraMYB12	Bra000453
BolMYB12	Bol002581
BnaMYB12	BnaA03g21790D
AtMYB111	AT5G49330
BraMYB111	Bra037419
BolMYB111	Bol016599
BnaMYB111	BnaA06g29540D
AtMYB47	AT1G18710
BnA09MYB47-ZY821	ZY821040006.1
BnA09MYB47-GH06	GH06039742.1
