# Supplementary material for: Comparative genomic analyses reveal the genetic basis of the yellow-seed trait in Brassica napus
Source: Nat Commun. 2023 Aug 25;14:5194. doi: 10.1038/s41467-023-40838-1 (PMC10457299; doi:10.1038/s41467-023-40838-1)
Supplement: Supplementary file 21 — Supplementary Data 19 [file 41467_2023_40838_MOESM21_ESM.xlsx]

## Sheet: Supplementary Data 19
Supplementary Data 19. The main differential flavonoid metabolites identified by UPLC-HESI-MS/MS in developing B. napus seed coats.
Proposed Name	Accurate mass [M-H]- m/zb	RT (min)a	MS2 [M-H]-m/z
Epicatechin	289.072	6.55	245, 205, 203, 179, 109
[DP2]-1	557.134	6	425, 407, 289, 245, 125
Gambiriin A2	579.149	6.55	245.08, 203.07, 109.03, 125.02
[DP3]-1	865.197	6.8	577, 451, 407, 289
[DP2]-2	577.134	7.44	451, 425, 407, 289, 245, 161, 125
Is-O-glucoside-sulfate	557.062	9.3	477.11, 395,315.05, 299.02
[DP4]	1153.26	6.94	865, 575, 413, 289
[DP3]-2	865.196	7.35	695, 587, 407, 289
Is-3-O-glucoside-7-O-glucoside	639.157	6.99	477, 315, 311
Eriodictyol	287.057	6.98	287.06, 259.06,151.04, 149.02, 137.02, 125.02
Rutin	609.147	6.89	447, 301
2,3-Trans-3,4-cis-Leucocyanidin	305.065	2.25	153.02, 125.02, 151.04, 183.03, 83.01, 123.04, 305.07
Taxifolin	303.052	2.26	285.04, 175.04, 177.02, 179.00, 217.05, 153.02, 241.05, 151.00, 125.02
Isorhamnetin-3-O-glucoside	477.104	7.87	315, 314, 299, 285
Cyanidin 3-O-(6-O-(E)-4-coumaroyl-β-D-glucoside)	594.139	2.17	321.04, 183.01, 125.02
Phlorhizin	435.13	7.52	167.03, 273.08, 274.08, 209.04
Is-3,7-O-glucoside	639.158	6.37	477.10, 446.53, 315.05, 313.04, 219.79
Km-3,7-O-glucoside	609.159	6.56	489, 447, 285
Is-3-O-diglucoside-sulfate	719.115	3.99	639.15, 500.21, 315.05, 215.86
Malvidin-3-O-β-D-galactoside	491.118	9.91	328.06, 313.07, 329.06, 285.04
Is-3-O-sinapoyldiglucoside-7-O-glucoside	1007.27	8.73	845.22, 683.16, 477.11, 329.06, 315.05, 191.03
Naringenin-7-O-glucoside	433.115	11.37	282.48, 272.06, 271.06, 152.99, 151, 119.05, 78.96
Creatine	130.065	10.55	128.05, 102.99, 88.04, 87.04, 85.03, 57.03
Is-3-O-glucoside-7-O-acetylglucoside	681.168	9.04	476.1, 315.05, 314.04, 313.04, 174.96
a RT, retention time. b Obtained with an ion trap mass spectrometer. Km, kaempferol; Qn, quercetin; Is, isorhamnetin; DP, degree of polymerization of the epicatechin monomer.
