# Supplementary material for: Comparative genomic analyses reveal the genetic basis of the yellow-seed trait in Brassica napus
Source: Nat Commun. 2023 Aug 25;14:5194. doi: 10.1038/s41467-023-40838-1 (PMC10457299; doi:10.1038/s41467-023-40838-1)
Supplement: Supplementary file 22 — Supplementary Data 20 [file 41467_2023_40838_MOESM22_ESM.xlsx]

## Sheet: Supplementary Data 20
Supplementary Data 20. Comparisons of the differentially accumulated flavonoid metabolites (µg/g FW) between ZY821 and the RNAi-BnaA09myb47a lines during different developmental stages.
Flavonoid metabolites	Lines	Days after pollination (D)
		20D	30D	40D	50D
Epicatechin	RNAi-BnA09myb47a-1	4.006±0.601	4.221±5.841	0.436±0.277	1.284±1.988
	RNAi-BnA09myb47a-2	2.538±1.968	1.084±0.375	0.706±0.05	0.774±0.222
	CK-ZY821	22.958±6.335	20.73±0.625	25.055±4.293	9.048±1.642
[DP2]-1	RNAi-BnA09myb47a-1	0.339±0.165	0.501±0.673	0.082±0.02	0.263±0.407
	RNAi-BnA09myb47a-2	0.254±0.211	0.121±0.012	0.109±0.024	0.062±0.036
	CK-ZY821	3.359±0.879	3.217±0.468	4.932±1.284	1.204±0.205
Gambiriin A2	RNAi-BnA09myb47a-1	0.147±0.045	0.287±0.486	0.002±0.003	0.034±0.058
	RNAi-BnA09myb47a-2	0.085±0.115	0.007±0.001	0.004±0.001	0.002±0
	CK-ZY821	3.428±1.214	3.148±0.2	3.614±2.126	0.927±0.25
[DP3]-1	RNAi-BnA09myb47a-1	0.122±0.074	0.297±0.378	0.057±0.021	0.146±0.224
	RNAi-BnA09myb47a-2	0.162±0.13	0.081±0.024	0.063±0.003	0.077±0.023
	CK-ZY821	2.175±0.699	1.726±0.288	2.413±1.197	0.723±0.102
[DP2]-2	RNAi-BnA09myb47a-1	0.073±0.033	0.16±0.216	0.017±0.012	0.113±0.19
	RNAi-BnA09myb47a-2	0.074±0.061	0.051±0.028	0.038±0.002	0.056±0.021
	CK-ZY821	1.111±0.36	0.955±0.197	1.639±0.575	0.376±0.046
Is-O-glucoside-sulfate	RNAi-BnA09myb47a-1	0.086±0.024	0.215±0.184	0.144±0.021	0.129±0.133
	RNAi-BnA09myb47a-2	0.113±0.076	0.139±0.068	0.108±0.02	0.135±0.066
	CK-ZY821	1.244±0.484	0.818±0.079	1.321±0.443	0.653±0.124
[DP4]	RNAi-BnA09myb47a-1	0.016±0.013	0.088±0.112	0.016±0.007	0.037±0.055
	RNAi-BnA09myb47a-2	0.052±0.046	0.018±0.005	0.01±0.001	0.013±0.003
	CK-ZY821	0.685±0.2	0.525±0.121	0.658±0.466	0.23±0.029
[DP3]-2	RNAi-BnA09myb47a-1	0.013±0.008	0.047±0.058	0.009±0.006	0.025±0.041
	RNAi-BnA09myb47a-2	0.022±0.018	0.016±0.01	0.011±0.001	0.016±0.007
	CK-ZY821	0.34±0.112	0.277±0.061	0.413±0.188	0.11±0.015
Is-3-O-glucoside-7-O-glucoside	RNAi-BnA09myb47a-1	0.03±0.005	0.05±0.023	0.041±0.006	0.031±0.028
	RNAi-BnA09myb47a-2	0.038±0.018	0.045±0.027	0.034±0.005	0.049±0.023
	CK-ZY821	0.42±0.15	0.2±0.022	0.26±0.08	0.157±0.028
Eriodictyol	RNAi-BnA09myb47a-1	0.13±0.025	0.068±0.087	0.01±0.006	0.022±0.032
	RNAi-BnA09myb47a-2	0.046±0.032	0.019±0.005	0.012±0.001	0.011±0.002
	CK-ZY821	0.396±0.085	0.367±0.017	0.452±0.057	0.191±0.034
Rutin	RNAi-BnA09myb47a-1	0	0.033±0.022	0.096±0.026	0.07±0.044
	RNAi-BnA09myb47a-2	0	0.219±0.191	0.104±0.048	0.171±0.099
	CK-ZY821	0.001±0.001	0.005±0.001	0.031±0.03	0.028±0.004
2,3-Trans-3,4-cis-Leucocyanidin	RNAi-BnA09myb47a-1	0.062±0.006	0.011±0.017	0.001±0.001	0.002±0.003
	RNAi-BnA09myb47a-2	0.014±0.016	0.001±0	0	0
	CK-ZY821	0.273±0.074	0.107±0.002	0.033±0.009	0.006±0.001
Taxifolin	RNAi-BnA09myb47a-1	0.037±0.011	0.004±0.006	0	0.001±0.002
	RNAi-BnA09myb47a-2	0.008±0.01	0	0	0
	CK-ZY821	0.155±0.057	0.054±0.003	0.013±0.003	0.004±0.003
Isorhamnetin-3-O-glucoside	RNAi-BnA09myb47a-1	0.004±0.002	0.006±0.004	0.008±0	0.009±0.007
	RNAi-BnA09myb47a-2	0.004±0.003	0.005±0.003	0.006±0.003	0.017±0.011
	CK-ZY821	0.099±0.041	0.035±0.006	0.065±0.026	0.057±0.01
Cyanidin 3-O-(6-O-(E)-4-coumaroyl-β-D-glucoside)	RNAi-BnA09myb47a-1	0.021±0.015	0	0.007±0.004	0.006±0.006
	RNAi-BnA09myb47a-2	0	0	0	0
	CK-ZY821	0.004±0.001	0.054±0.006	0.068±0.042	0.011±0.002
Phlorhizin	RNAi-BnA09myb47a-1	0.025±0.002	0.061±0.027	0.007±0.001	0.007±0.01
	RNAi-BnA09myb47a-2	0.01±0.005	0.059±0.02	0.015±0.002	0.017±0.005
	CK-ZY821	0.024±0.009	0.015±0	0.002±0.001	0.004±0.001
Is-3,7-O-glucoside	RNAi-BnA09myb47a-1	0.001±0	0.002±0.001	0	0.001±0.001
	RNAi-BnA09myb47a-2	0.002±0.002	0	0	0.001±0.001
	CK-ZY821	0.028±0.006	0.02±0.001	0.037±0.021	0.046±0.011
Km-3,7-O-glucoside	RNAi-BnA09myb47a-1	0.008±0.005	0	0	0
	RNAi-BnA09myb47a-2	0	0	0	0
	CK-ZY821	0.023±0.023	0.016±0.003	0.008±0.001	0.001±0.001
Is-3-O-diglucoside-sulfate	RNAi-BnA09myb47a-1	0	0	0	0
	RNAi-BnA09myb47a-2	0	0	0	0
	CK-ZY821	0.004±0.001	0.002±0.002	0.026±0.015	0.005±0.005
Malvidin-3-O-β-D-galactoside	RNAi-BnA09myb47a-1	0.001±0.001	0.013±0.013	0.003±0.001	0.004±0.005
	RNAi-BnA09myb47a-2	0.003±0.003	0.007±0.004	0.002±0.001	0.002±0.001
	CK-ZY821	0.022±0.01	0.032±0.007	0.018±0.007	0.013±0.002
Is-3-O-sinapoyldiglucoside-7-O-glucoside	RNAi-BnA09myb47a-1	0	0	0.003±0	0.009±0.012
	RNAi-BnA09myb47a-2	0	0	0.012±0.002	0.023±0.009
	CK-ZY821	0	0	0.001	0.019±0.005
Naringenin-7-O-glucoside	RNAi-BnA09myb47a-1	0	0.006±0.003	0.002±0	0.001±0.001
	RNAi-BnA09myb47a-2	0	0.011±0.006	0.002±0.001	0.004±0.002
	CK-ZY821	0.002±0.001	0.009±0.002	0.008±0.001	0.002±0
Creatine	RNAi-BnA09myb47a-1	0.004±0.001	0.006±0.003	0.005±0.001	0.001±0
	RNAi-BnA09myb47a-2	0.004±0	0.009±0.005	0.005±0.001	0.002±0.001
	CK-ZY821	0.008±0.003	0.004±0	0.004±0.001	0
Is-3-O-glucoside-7-O-acetylglucoside	RNAi-BnA09myb47a-1	0	0.001±0	0.001±0	0
	RNAi-BnA09myb47a-2	0.001±0.001	0	0	0
	CK-ZY821	0.007±0.003	0.003±0	0.004±0.001	0.003±0.001
Km, kaempferol; Qn, quercetin; Is, isorhamnetin; DP, degree of polymerization of the epicatechin monomer.
