# Supplementary material for: Comparative genomic analyses reveal the genetic basis of the yellow-seed trait in Brassica napus
Source: Nat Commun. 2023 Aug 25;14:5194. doi: 10.1038/s41467-023-40838-1 (PMC10457299; doi:10.1038/s41467-023-40838-1)
Supplement: Supplementary file 23 — Supplementary Data 21 [file 41467_2023_40838_MOESM23_ESM.xlsx]

## Sheet: Supplementary Data 21
Supplementary Data 21. Comparisons of the differentially accumulated flavonoid metabolites (µg/g FW) between GH06 and BnaA09MYB47aZY821-overexpression lines during different developmental stages.
Flavonoid metabolites	Lines	Days after pollination (D)
		20D	30D	40D
[DP2]-1	OE-BnA09MYB47a-1	72.487±2.087	84.572±23.862	84.721±2.826
	OE-BnA09MYB47a-2	69.742±11.751	75.040±2.355	81.020±7.223
	CK-GH06	1.395±0.248	1.684±0.130	2.159±0.327
[DP2]-2	OE-BnA09MYB47a-1	23.07±0.409	40.403±0.530	30.726±1.918
	OE-BnA09MYB47a-2	16.904±6.307	24.102±1.369	53.410±1.895
	CK-GH06	0.268±0.088	0.413±0.052	0.476±0.159
[DP3]-1	OE-BnA09MYB47a-1	1.422±0.039	1.293±0.140	1.341±0.179
	OE-BnA09MYB47a-2	0.607±0.215	1.192±0.196	1.886±0.124
	CK-GH06	0	0	0
[DP3]-2	OE-BnA09MYB47a-1	4.282±0.037	5.891±0.310	4.300±0.629
	OE-BnA09MYB47a-2	2.295±1.385	4.235±0.181	8.586±0.304
	CK-GH06	0.031±0.029	0.053±0.008	0.041±0.036
[DP4]	OE-BnA09MYB47a-1	5.917±0.211	4.294±1.224	3.308±0.666
	OE-BnA09MYB47a-2	2.62±1.691	4.572±0.067	6.827±0.592
	CK-GH06	0	0.008±0.001	0
Leucocyanidin	OE-BnA09MYB47a-1	6.267±0.423	4.83±0.482	1.537±0.035
	OE-BnA09MYB47a-2	5.745±0.396	5.126±0.318	1.320±0.057
	CK-GH06	0.136±0.023	0.048±0.012	0.331±0.026
Epicatechin	OE-BnA09MYB47a-1	356.360±7.770	366.748±21.828	347.534±14.620
	OE-BnA09MYB47a-2	384.348±45.873	342.881±7.556	331.914±24.295
	CK-GH06	14.296±2.834	16.915±3.194	18.675±4.177
Cyanidin 3-O-(6-O-(E)-4-coumaroyl-β-D-glucoside)	OE-BnA09MYB47a-1	0	0	0
	OE-BnA09MYB47a-2	0	0	0
	CK-GH06	0	0	0
Rutin	OE-BnA09MYB47a-1	0.084±0.005	0.510±0.116	0.170±0.021
	OE-BnA09MYB47a-2	0.093±0.034	0.563±0.022	0.199±0.023
	CK-GH06	0.076±0.018	0.500±0.007	0.361±0.062
Gambiriin A2	OE-BnA09MYB47a-1	48.105±2.74	42.456±2.855	43.970±3.361
	OE-BnA09MYB47a-2	45.479±6.628	42.38±1.647	37.731±1.073
	CK-GH06	0.169±0.063	0.273±0.124	0.284±0.104
Malvidin 3-O-glucoside	OE-BnA09MYB47a-1	0.025±0.007	0.01±0.014	0.015±0.003
	OE-BnA09MYB47a-2	0.022±0.003	0.008±0.006	0.015±0.011
	CK-GH06	0.011±0.008	0	0.003±0.004
Phlorhizin	OE-BnA09MYB47a-1	0.319±0.01	0.269±0.02	1.267±0.259
	OE-BnA09MYB47a-2	0.222±0.121	0.353±0.019	1.804±0.265
	CK-GH06	0	0.104±0.006	0.32±0.033
naringenin-7-O-glucoside	OE-BnA09MYB47a-1	0.004±0.002	0.002±0.002	0
	OE-BnA09MYB47a-2	0.005±0.005	0.002±0.002	0.015±0.007
	CK-GH06	0.015±0.013	0.073±0.019	0.117±0.027
Eriodictyol	OE-BnA09MYB47a-1	0.019±0.006	0.001±0.002	0.009±0.006
	OE-BnA09MYB47a-2	0.004±0.003	0.005±0.001	0.006±0.005
	CK-GH06	0	0	0
is-3-O-glucoside-7-O-acetylglucoside	OE-BnA09MYB47a-1	0	0	0
	OE-BnA09MYB47a-2	0	0	0.001±0.001
	CK-GH06	0	0	0
is-3-O-diglucoside-sulfate	OE-BnA09MYB47a-1	0.167±0.009	0.102±0.031	0.100±0.010
	OE-BnA09MYB47a-2	0.121±0.01	0	0.178±0.005
	CK-GH06	0.069±0.006	0.072±0.006	0.075±0.002
is-3-O-glucoside	OE-BnA09MYB47a-1	0.608±0.004	0.377±0.026	0.345±0.032
	OE-BnA09MYB47a-2	0.725±0.174	0.416±0.004	0.257±0.015
	CK-GH06	0.018±0.001	0.017±0.001	0.020±0.003
is-O-glucoside-sulfate	OE-BnA09MYB47a-1	0.001±0.002	0.002±0.002	0.001±0.001
	OE-BnA09MYB47a-2	0.001±0.002	0	0
	CK-GH06	0.001±0.001	0.001±0.001	0.002±0.002
is-3-O-sinapoylglucoside-7-O-glucoside	OE-BnA09MYB47a-1	0	0	0
	OE-BnA09MYB47a-2	0	0	0
	CK-GH06	0	0	0
Is-3-O-glucoside-7-O-glucoside	OE-BnA09MYB47a-1	0.005±0.001	0.006±0.001	0.002±0
	OE-BnA09MYB47a-2	0.003±0.003	0.005±0.001	0.001±0.001
	CK-GH06	0	0.001±0	0
Is-3,7-O-glucoside	OE-BnA09MYB47a-1	0	0	0.001±0.001
	OE-BnA09MYB47a-2	0	0	0.007±0.003
	CK-GH06	0	0	0
Taxifolin	OE-BnA09MYB47a-1	1.294±0.302	0.468±0.049	0.207±0.038
	OE-BnA09MYB47a-2	1.104±0.204	0.671±0.145	0.205±0.015
	CK-GH06	0.006±0.003	0.001±0.001	0.024±0.006
Km-3,7-O-glucoside	OE-BnA09MYB47a-1	0.036±0.004	0.153±0.02	0.311±0.027
	OE-BnA09MYB47a-2	0.032±0.008	0.159±0.016	0.292±0.034
	CK-GH06	0.033±0.003	0.251±0.015	0.381±0.031
Creatine	OE-BnA09MYB47a-1	0.227±0.032	0.196±0.024	0.057±0.008
	OE-BnA09MYB47a-2	0.177±0.052	0.228±0.056	0.047±0.003
	CK-GH06	0.104±0.013	0.096±0.015	0.125±0.025
