# Supplementary material for: Comparative genomic analyses reveal the genetic basis of the yellow-seed trait in Brassica napus
Source: Nat Commun. 2023 Aug 25;14:5194. doi: 10.1038/s41467-023-40838-1 (PMC10457299; doi:10.1038/s41467-023-40838-1)
Supplement: Supplementary file 24 — Supplementary Data 22 [file 41467_2023_40838_MOESM24_ESM.xlsx]

## Sheet: Supplementary Data 22
Supplementary Data 22. Primers used in this study.
Gene name	Gene ID	Forward primer	Reverse primer	Function description
BnA09MYB47a(ZY821)	ZY821040006.1	AGTGGTCTCTGTCCAGTCCTATGGGGAGGAAGACGTGGGTC	GGTCTCAGCAGACCACAAGTTTTATTTTTGGCCCCTAAAATAAATATTC	pNC- Cam1304-SubC(GFP), pNC-Green-SK, pNC-GADT7
BnA09MYB47a(GH06)	GH06039742.1	AGTGGTCTCTGTCCAGTCCTATGGGGAGGAAGACGTGGGTC	GGTCTCAGCAGACCACAAGTTCAGAGGAGGTCATCAAGTACGTGAGTAC	pNC-Green-SK
BnTT18	ZY821045746.1	AGTGGTCTCTGTCCAGTCCTTTAACATCACAGGCGAATTTACCCCAA	GGTCTCAGCAGACCACAAGTCTTCTTGTACTTCTTGTAAAGCTATAACA	pNC-Green-Luc , pNC-AbAi
BnTT3	ZY821036588.1	AGTGGTCTCTGTCCAGTCCTGCGTATCAAAACAAGAGGGA	GGTCTCAGCAGACCACAAGTGGAAATCTTCGTGCTATATG	pNC-Green-Luc
BnTT6	ZY821088033.1	AGTGGTCTCTGTCCAGTCCTTTCATGTGTTCTGTTAGTTTTCT	GGTCTCAGCAGACCACAAGTTTATAATTATCAAGAATGTA	pNC-Green-Luc
BnAHA10	ZY821087312.1	AGTGGTCTCTGTCCAGTCCTAGTGGTCTCTGTCCAGTCCTATGTTATTCC	GGTCTCAGCAGACCACAAGTGCTTAAATCTTCAAAGACCAC	pNC-Green-Luc
BnMYB47	ZY821040006.1	GTCGAGGAAAGGAATTGACCCG	CCTTCTTCACCACCACCAATCGTGT	qRT-PCR
BnActin7	EV116054	TGGGTTTGCTGGTGACGAT	TGCCTAGGACGACCAACAATACT	qRT-PCR
BnMYB47	ZY821040006.1	ctGGATCCGACGTCCGACGGGATGAAGAAAGGAGAGTG	agTCTAGACCATGGATGTTGTCTAGATGAGATACCTGTGGC	RNAi
BnPAL	ZY821074183.1	GAAGATTACAGAAAAGGTGCGG	CGGCGTTCAAGAACCTAATAAG	qRT-PCR
BnAHA10	ZY821087312.1	CAACATAACAATGTGATTGCGC	TGCTGCTTCTTTCTGGAATTTC	qRT-PCR
BnAHA10	ZY821087312.1	ATGCCAATACCAAATGCG	GTCTTCGAGAATGCTACTGC	ChIP-qPCR-P1
BnTT3	ZY821036588.1	AGACCGTGTGCGTAACCGGC	AGGATCGCGAACAGTGGCACG	qRT-PCR
BnTT3	ZY821036588.1	TCCGCCGGTACAGTACAGCT	TTCGGTGGAAATCTTCGTGC	ChIP-qPCR
BnTT4	ZY821043202.1	GACTACTACTTCCGCATCACCAACAG	GCCTAGCTTAGGGACTTCAACAACC	qRT-PCR
BnTT6	ZY821088033.1	TGGGTGAAAGTGACGGAGGAGT	TGGTTCCAGGGTCAGTGTGACG	qRT-PCR
BnTT6	ZY821088033.1	AAGTAGAGAGGTTCGTTGGA	TGCTTCGTATTTGGTCACAC	ChIP-qPCR-P1
BnTT6	ZY821088033.1	AAAGAAAGAAGCATTCACCC	TTCCAATCATGTTTGTCGTT	ChIP-qPCR-P2
BnTT18	ZY821045746.1	CTGATTCGATTGTGATGCACAT	TCCTTACCTTCTCCTTGTTCAC	qRT-PCR
BnTT18	ZY821045746.1	TACCCCAAAGAACAACCG	CGCAATTCGGAGTAAGTTTT	ChIP-qPCR-P2
BnTT18	ZY821045746.1	TTGACCGTTAGATACTTGGA	TAAATGAAATGTGCAAAGGC	ChIP-qPCR-P1
BnTT18	ZY821045746.1	CTTCTTCACACATTAACTAACTACCGGTAGTTATGCACTT		probe
SWU-SSR01		AGGTGATAACATATGGGACCATTC	TAGGGCAAGGAAAATAGGGG	Fine Mapping
SWU-SSR02		GCCCTAATCCCCATCACAC	CCAAAAACAGTGCCAAAGGT	Fine Mapping
SWU-SSR03		CCCTAATCCCCATCACACCT	TTCTTTCCCTGCAGTGGTTC	Fine Mapping
SWU-SSR04		TACTTCCCTGCAGTGGTTCC	CCCTAATCCCCATCACACCT	Fine Mapping
SWU-SSR05		TTCTTTCCCTGCAGTGGTTC	CCCTAATCCCCATCACACCT	Fine Mapping
SWU-SSR06		CCCCAAAAACAGTGCCAAAG	GGCCCTAATCCCCATCACA	Fine Mapping
SWU-SSR07		ATTCGGTTCATTCGCAAAAC	GCTCCATTCACTGAAGCACA	Fine Mapping
SWU-SSR08		GCCAGATACGTTGCAGGTTT	TTGACATACCTGCATACTCAAAAGA	Fine Mapping
SWU-SSR09		CACCCTCCTGGAGCTGTAAG	ACACGAGCGATGTGTACTGC	Fine Mapping
SWU-SSR10		ATCCTTCTGCTGCTTATCG	ACTGCTATCAACTGTTCACA	Fine Mapping
SWU-InDel01		GAGTTAGGCGAGCCAGATGTCAGT	CAGTGGCAGTCCCATTCATAGCAT	Fine Mapping
SWU-InDel02		GTCATCATCATCATCTTCCCCTGTA	CAAAGCCCCAAAATGTTCAAGATAC	Fine Mapping
SWU-InDel03		CCGTTCTCTTGGTCAAAGTGGT	AAAGAAACAAAGGGAGTCCTAATGA	Fine Mapping
SWU-InDel16		CAACCATTGTGTCTTGACCAGC	ATAAATTCTGGCAAGAGTTGGGTA	Fine Mapping
SWU-InDel04		GCAATTTTCGGATTAGGCTTTAGC	TAAATTTGATTAGACCGCTCGGATA	Fine Mapping
SWU-InDel05		AAGCACTTCTTGTCCTATTTATCCG	AAACATATCGCTTGCTAAAAGAGGT	Fine Mapping
SWU-InDel06		ACTTTTTTGTTTCTACAGTGGGCTC	ACCAACCACAAAAAAATGACGAG	Fine Mapping
SWU-InDel07		ATTCAATCTATCCGACTCCCACAAG	GGGATTGTGACCGACGCATTT	Fine Mapping
SWU-InDel08		TTATTTGGCCTGAGATGCATGCT	AAAGGATTATGCGAAGGCGTAGAT	Fine Mapping
SWU-InDel09		TGAAACATCGCAAATCTTCCAAAAC	TTCTGTGATACCATACCTCTGCCCA	Fine Mapping
SWU-InDel10		ATCCCTTGTATCGTTTCGGTATGAG	GGGAGAGCGTTAGGATACAGTTGAC	Fine Mapping
SWU-InDel11		AAGGACTTTGCTTGCGTGATTAC	TCCAAAAACAGATAACAATCCGAA	Fine Mapping
SWU-InDel12		ATTCTGAGTTAGTGTTCCTCGTTCG	GCATTGACAAAGACAGGCTCATTAT	Fine Mapping
SWU-InDel13		TGGCATCCCAAAATGGTGAG	ACTACTTATGAGTTCTTGAAGCCGC	Fine Mapping
SWU-InDel14		AATCAGGACAGCACGAATGGAGA	GAGACGGTGGAGAGATGGAGAAAG	Fine Mapping
SWU-InDel15		ACAACATATCAAGATAACTGCCAAA	TGAAATAATAACGTACAATCAACCG	Fine Mapping
SWU-SNP01		ATTGTCAATGACTGCATTAATTAACACTAAATAAGACAAAAAAATACTTAATGTAGAAAACTTAATAGAGTGTATAATGAATTCCAGAATACTACATGTC[A/G]CAGGAAAAACCTTTAGGTGGTATTATTCAATCTTGTATTTTAATAGAGTTTAAATCTAAGTAAAATTCACCGTTAGTCAAATGATTCTAAACTTTATTTT		Fine Mapping
SWU-SNP02		GAAGCGTCAATAGCACTTGCGCTACCTAAAGAACACATGAACGTATCATGTTAGTACAAA[T/G]AATAGAGAGGRAKAGAGAAAGAGAGTAAAAACTAAAACRTYACGTATACCTGGTTGGAAG		Fine Mapping
SWU-SNP03		TCTCTACCCCTCTCTGTCTCTCTAATCTTCTTATCCAACACGCTCTCGAATCTCTAAATT[T/G]TCTGAAATTTGGTGCATGAATCAATTTAAACATSTSTTCGATTTCGATTTTCATTTTGGA		Fine Mapping
SWU-SNP04		CCAGAKGCAAAACYGAATGTAAGAGAACATTACTATTAGAAATCGAGATCAAGCTTCCTCTTCAGATGAGATCTATCGGCACTACAAAATGAACAACAAC[A/G]AGAAGCTTTTAAAACACATWCAAKCTTGAGMCTGTAAAAACAACTAATCAAAGAGATCGCTCTATTTGCWCMTGGTGATGGTTGGTCGGKKAGGAGGCCG		Fine Mapping
SWU-SNP05		AYAAATAATAAAACTCATTGTGAAACTAGCATCTATAATCGTCATACTCTGATCACTATAACATTATTATTATTATCATCATACCAGCATCACTATAATCAGTTGTTTAGCATTGTCCAGCCGCCAAAAATTAGCAGAATTGAAGGTTTC[T/C]AAGTTGGAGGAGAGCGGTGGGATTAAATGAGCCATGTTCATTTGTTCAATCTTTCAATAACACAAAATTTAGATATATAATATATAAYAAAGTAAMTTGGCAAGTTTGAGCACTTTCTGTTTCTGGCCTGGCCTTTCATGACTTGCAGTT		Fine Mapping
SWU-SNP06		GGGTGACCCGGGTTCGATCCCCGGCAACGGCGAATCTTTTTKTTACATTTTAAGAAATTGAAATGTTTTCATGAAAATGAACAAAAGATTATAATGGCTTCGCCCGGGTTCGAACCGGAGACCTTCAGTGTGTTAGACTGACGTGATAAC[A/C]AACTACACCACGGAACCTTTGTGCTTACATTGGGAACAAAGAGCTTTGATAATTTTGATGTCTAAGAAATCTTTAGATGTTTGGTCCGTAGAGTCATGTAAGCTGCTCTGTCTATTAAGCCATCTCGACTGCTCTGATCTTCTGTAAAAA		Fine Mapping
SWU-SNP07		CCTAGGTTGCAAGCTTTTAACTTCTGCATTTGAAAGTAAATGTAGGTTATTGTGCTTTTTAAGTGCTGTGATATAACTAAATAGCATACTTAATAGAGGAGAGGAGATCTGGAAAAGAAGTTATTTTTGTGGACTGAATGTCAATAAGGA[A/C]AATGTTTTCTCGGACTATGGTGTAGAGTATACAAAGCTTGCAAGCTAGCTTTATATTTGGCAGTTATCTTGATATGTTGTTTCTCAAGCGTATAGGGAAACAACTCAATGTAGTATATTGCAGCATGAGATGTGCTAGCACAMTTGTTTC		Fine Mapping
SWU-SNP08		TTAGGGGTCTCATCGAGTAATGTGGCAACATTTGGAGTTGGTGCTGTTCAGGTAATGTAACTTTAATCAATATAGAAGACATTTGATTTGGTTTATAACC[T/G]TCATCTGTTCCTTCTAAACCAGGTACTGGCCACTGCAGTAGCTACATGGCTGGTTGATAAATCAGGTCGCAGACTTTTGCTCATGGTGAGGATTATTTGA		Fine Mapping
SWU-SNP09		CCTAGGTTGCAAGCTTTTAACTTCTGCATTTGAAAGTAAATGTAGGTTATTGTGCTTTTTAAGTGCTGTGATATAACTAAATAGCATACTTAATAGAGGAGAGGAGATCTGGAAAAGAAGTTATTTTTGTGGACTGAATGTCAATAAGGA[A/C]AATGTTTTCTCGGACTATGGTGTAGAGTATACAAAGCTTGCAAGCTAGCTTTATATTTGGCAGTTATCTTGATATGTTGTTTCTCAAGCGTATAGGGAAACAACTCAATGTAGTATATTGCAGCATGAGATGTGCTAGCACAMTTGTTTC		Fine Mapping
SWU-SNP10		AAAGTATCCCAGCTTCTCCCCAAAATTCACCAGTCTAGGACACAATGAACAGGGAATGCA[A/G]TTAGCATCTCAAKACAACCAATGTTACAAATCTTATTATCACTTTGCATAYGTCCTAGGA		Fine Mapping
SWU-SNP11		TATTAGCCCAANNTAAAKAAAATGTCTCAGCTCGGCCCAAAAGAAGSTGGACAATACACGGCCTTATTGATGTTCTAACCATTTGCTTTTCMCATTGCAT[A/C]TTTCGCGAGAGGTTCTTAATTGTCGGAAGACGTGCTTATGTTTGGGTAAAGTGATCACAAGGTGTTCGATATAATACCYGAGAGAGTTTCCACAGGTGTT		Fine Mapping
SWU-SNP12		AGATTTTGCAAATATGTTAAGATCAGTCCCAATAACTCACGAATTTAATCACTCCTAGAT[T/C]ATCGGACTACGATATCAAGACGACCTTCTTTTCTAGCKATCTCTTTTGCTGTTAAAGGAT		Fine Mapping
SWU-SNP13		TGAGCCAAACATCCTTTCTACTGAAACAATTGAACAGGTTACTACTACAAACTTTAAATG[T/C]CATTAATCTCATTCAAGATCTCTGAGTTTGTGTATTTGCCTTCTACGTTATTAGGTTTCT		Fine Mapping
