# Supplementary material for: Comparative genomic analyses reveal the genetic basis of the yellow-seed trait in Brassica napus
Source: Nat Commun. 2023 Aug 25;14:5194. doi: 10.1038/s41467-023-40838-1 (PMC10457299; doi:10.1038/s41467-023-40838-1)
Supplement: Supplementary file 26 — Source Data [file 41467_2023_40838_MOESM26_ESM.xlsx]

## Sheet: Fig 3a
Fig 3a Relative expression of BnA09MYB47a in developing seed coats in different genetic backgrounds
	ZY821			ZS9			GH06			E518
20 DAF	0.5846	0.6731	0.4961	0.5212	0.6679	0.3745	0.0381	0.04638	0.02982	0.0381	0.04289	0.03331
30 DAF	0.7652	0.5652	0.481	0.4345	0.5139	0.3551	0.0965	0.0761	0.1169	0.0965	0.10277	0.09023
40 DAF	0.1445	0.13867	0.15033	0.1134	0.09879	0.12801	0.00923	0.00873	0.00973	0.00923	0.00873	0.00973

## Sheet: Fig 3b
Fig 3b Relative expression of BnA09MYB47a in developing seed coats from ZY821 and RNAi-BnA09myb47a transgenic plants
	ZY821			RNAi-BnA09myb47a-1			RNAi-BnA09myb47a-2
20 DAF	0.0846	0.06359	0.10561	0.0263	0.01978	0.03282	0.0381	0.04631	0.02989
30 DAF	0.5231	0.7689	0.2773	0.1056	0.07204	0.13916	0.0965	0.07213	0.12087
40 DAF	0.1445	0.2307	0.1265	0.0214	0.0276	0.0152	0.00923	0.00765	0.01075

## Sheet: Fig 4d
Fig 4d Contents of soluble proanthocyanidins (PAs) in the seed coats of ZY821, GH06, OE-BnA09MYB47a and RNAi-BnA09myb47a transgenic lines
	CK-ZY821			RNAi-BnA09MYB47a-1			RNAi-BnA09MYB47a-2			CK-GH06			OE-BnA09MYB47a-1			OE-BnA09MYB47a-2
20 DAF	1.657	1.51	1.615	1.183	1.431	1.321	0.585	0.61	0.61	0.060926	0.081235	0.040617	0.503673	0.514166	0.493179	0.12089	0.096712	0.145068
30 DAF	3	3.12	3.24	1.311	1.282	1.311	1.576	1.576	1.545	0.207481	0.251315	0.163647	0.881356	0.830508	0.932203	0.465543	0.505865	0.42522
40 DAF	3.208	3.267	3.594	1.471	1.5	1.529	1.602	1.573	1.573	0.160714	0.2	0.121429	0.757576	0.785405	0.729746	1.52466	1.56951	1.47982

## Sheet: Fig 4e
Fig 4e Contents of insoluble proanthocyanidins (PAs) in the seed coats of ZY821, GH06, OE-BnA09MYB47a and RNAi-BnA09myb47a transgenic lines
	CK-ZY821			RNAi-BnA09MYB47a-1			RNAi-BnA09MYB47a-2			CK-GH06			OE-BnA09MYB47a-1			OE-BnA09MYB47a-2
20 DAF	0.294	0.315	0.252	0.743	0.826	0.826	0.381	0.407	0.407	0.086844	0.094583	0.079106	1.75633	1.5981	1.91456	1.81635	1.9303	1.70241
30 DAF	5.43	5.4	5.43	0.757	0.728	0.757	1.515	1.455	1.455	0.182137	0.189142	0.175131	2.23709	2.29446	2.17973	1.56222	1.61671	1.50772
40 DAF	6.743	6.683	6.772	1.029	1.059	1.029	1.252	1.282	1.282	0.40719	0.381511	0.432869	3.97189	3.92752	4.01627	2.90591	2.85595	2.95587

## Sheet: Fig 5c
Fig 5c The relative expression of BnPAL, BnTT3, BnTT4, BnTT6, BnAHA10, and BnTT18 in developing seed coats of RNAi transgenic plants compared to those ofZY821, as determined by RT-qPCR.
		ZY821			RNAi-BnA09myb47a-1			RNAi-BnA09myb47a-2
BnTTPAL	10 DAF	1	1	1	1.15737	0.96386	1.0575	0.79618	1.54716	1.97649
	20 DAF	2.97117	2.38852	3.86774	2.08822	1.85144	2.11836	3.69474	1.96996	1.75133
	30 DAF	9.94023	7.70383	11.2104	6.08883	2.99058	3.5292	8.0701	7.50748	5.38273
	40 DAF	11.4921	9.73983	12.0247	3.07366	2.86922	3.63497	3.88301	6.50027	4.19027
		ZY821			RNAi-BnA09myb47a-1			RNAi-BnA09myb47a-2
BnTT3	10 DAF	1	1	1	0.44205	0.39934	1.09427	0.90555	0.98703	0.79961
	20 DAF	13.0569	11.5706	15.7279	9.08022	4.33844	16.1711	13.2684	7.24278	9.95348
	30 DAF	38.2767	65.5567	50.9906	13.6995	9.89602	17.3636	20.8121	9.35275	19.6307
	40 DAF	68.4411	82.5196	74.6251	6.14947	1.307	13.8434	6.34347	4.52231	16.8181
		ZY821			RNAi-BnA09myb47a-1			RNAi-BnA09myb47a-2
BnTT4	10 DAF	1	1	1	1.20894	1.04364	1.32222	0.59581	1.56227	1.581
	20 DAF	6.13704	4.24181	4.87475	4.04135	1.47338	2.11495	4.55779	4.29005	3.28341
	30 DAF	14.4793	9.92013	13.2964	0.586	1.39397	1.13575	1.12184	1.40037	1.20862
	40 DAF	7.57435	3.6216	6.492	1.2779	0.6211	0.76281	0.77896	0.11838	0.68279
		ZY821			RNAi-BnA09myb47a-1			RNAi-BnA09myb47a-2
BnTT6	10 DAF	1	1	1	1.26983	1.11199	0.73133	1.9231	1.41311	0.76156
	20 DAF	4.81755	3.83409	3.7314	3.14408	2.11264	2.00849	3.49367	5.23606	2.2031
	30 DAF	30.7197	17.3248	12.9158	4.20168	4.00641	1.78749	5.33368	1.91769	2.82394
	40 DAF	5.87246	10.062	6.34033	1.00484	0.99169	0.41586	0.33743	0.58953	0.78145
		ZY821			RNAi-BnA09myb47a-1			RNAi-BnA09myb47a-2
BnAHA10	10 DAF	1	1	1	0.56573	0.54551	1.07297	0.2093	1.06496	1.65344
	20 DAF	16.5346	41.5863	28.5346	9.3058	10.1914	12.8427	3.84876	17.0843	12.3612
	30 DAF	15.4706	11.12	15.4706	7.23162	11.1783	1.151	0.88949	6.6143	0.9088
	40 DAF	3.9559	8.8117	3.9559	0.56323	3.22469	0.28296	0.4779	1.78211	2.98024
		ZY821			RNAi-BnA09myb47a-1			RNAi-BnA09myb47a-2
BnTT18	10 DAF	1	1	1	0.46926	1.03026	0.58472	0.98397	0.59252	0.49516
	20 DAF	23.3663	35.0673	28.4578	2.68133	8.93375	6.9531	5.96825	6.39933	4.63638
	30 DAF	67.7471	33.379	49.6109	1.94499	7.02998	12.6811	2.10578	4.33495	12.3964
	40 DAF	15.5491	39.2024	18.2365	0.17031	2.45414	3.16016	0.31382	1.35257	2.11303

## Sheet: Fig 5d
Fig 5d Dual-luciferase reporter assay showing that BnA09MYB47aZY821 but not BnA09MYB47aGH06 regulates BnTT18 promoter activity
	SK-empty			SK-BnA09MYB47a ZY821			SK-BnA09MYB47a GH06
BnAHA10	1.06891	0.931091	0.942476	1.06433	0.984264	0.859001	1.37099	0.751829	0.843088
BnTT3	1.04823	0.951771	0.96507	1.86521	2.12907	1.63319	2.37769	0.891633	0.907104
BnTT6	0.962208	1.03779	0.953201	1.11265	0.530101	2.41037	1.33929	0.488123	0.995123
BnTT18	0.979021	1.00699	0.811189	7.60839	17.8462	12.9511	2.26573	1.79021	1.56643

## Sheet: Fig 5f
Fig 5f Original blot image for Fig 5f

## Sheet: Fig 5g
Fig 5g BnA09MYB47a-mediated ChIP-qPCR enrichment
	Fold Enrichment
BnActin7	27.2107	16.7501	26.0119	15.0961	9.35736	12.4762
BnTT18-P1	76.9634	66.0781	99.4639	92.1621	61.2272	85.9902
BnTT18-P2	5.31185	4.8206	5.85315	3.12577	5.22059	4.0396

## Sheet: Supplementary Fig24
Supplementary Fig24 The expression level of 74 DEGs involved in the flavonoid biosynthesis pathway
gene_id	RNAi_1_20D	RNAi_1_30D	RNAi_1_40D	RNAi_2_20D	RNAi_2_30D	RNAi_2_40D	CK_ZY821_20D	CK_ZY821_30D	CK_ZY821_40D
ZY821043822.1	7.73952	6.42288	6.12338	7.44845	6.10828	5.91294	8.9117	7.63884	7.01691
ZY821005023.1	7.34171	7.75824	6.50473	7.81768	6.85092	5.98573	9.21644	8.17632	7.20831
ZY821088403.1	7.31896	6.22413	4.62385	7.57647	5.72513	3.81684	8.97464	6.60307	5.79975
ZY821036588.1	7.25831	7.81176	7.55163	7.80191	8.23265	7.49632	9.06673	8.94648	8.42722
ZY821038583.1	6.87471	6.82846	6.31795	5.35727	5.64406	4.83215	7.55088	7.2186	6.55226
ZY821095590.1	6.62932	5.62672	5.30426	6.31854	5.61859	4.53858	8.08864	7.38625	6.4304
ZY821045746.1	6.55042	6.29357	5.63136	7.46068	6.61623	5.23062	8.89336	8.14964	7.30972
ZY821088033.1	6.51244	6.46585	6.01078	7.05861	6.47719	5.57971	8.8415	7.91858	7.15926
ZY821083834.1	6.13599	5.74591	4.81633	6.86698	5.38357	3.93554	8.68741	7.76088	6.96609
ZY821043202.1	6.01669	7.18478	6.06022	6.73833	6.45005	5.44279	9.2623	8.07776	7.55895
ZY821001620.1	5.58008	3.92446	2.3727	5.64851	3.07351	2.10414	5.52319	3.55633	3.26281
ZY821094813.1	5.56488	6.5455	5.65167	6.43319	5.90307	4.97825	8.87248	7.67178	6.66601
ZY821015364.1	5.39299	4.55962	3.75492	5.84667	3.9818	3.07367	7.46268	5.82992	5.31858
ZY821009835.1	5.36747	5.13457	4.93342	6.12776	4.6089	3.73372	8.42137	6.59177	5.94053
ZY821002031.1	5.31454	4.92676	2.67582	3.83939	3.58259	1.69305	3.00752	2.64579	2.80211
ZY821027432.1	5.31366	0.369941	0.114367	5.86148	0.0989585	0.105544	7.18031	0.10916	0
ZY821091366.1	5.31128	4.98626	4.8219	6.19702	5.97151	4.66588	8.64354	8.58706	8.23696
ZY821038933.1	5.15978	3.759	4.12685	5.13923	4.00817	3.81628	5.94123	4.87582	4.56283
ZY821054079.1	5.15901	3.79599	4.01736	5.09446	3.35657	2.76394	7.0631	5.89641	4.67335
ZY821035473.1	5.13103	5.28943	4.81204	5.42825	5.44424	4.64313	4.54392	4.59135	3.78839
ZY821001286.1	5.06803	5.06725	5.06709	6.03869	5.47382	4.45647	8.41287	8.12141	7.55059
ZY821064331.1	4.9831	4.42806	3.34489	5.16366	3.56015	2.61948	7.21114	5.58506	4.96221
ZY821084566.1	4.95384	5.72198	5.51668	5.67759	4.72803	4.20808	6.91835	5.68801	5.70045
ZY821047593.1	4.83729	4.51303	3.78225	5.08109	4.24853	3.01776	7.3219	6.24405	5.68456
ZY821095317.1	4.76609	4.77765	3.83374	4.46921	4.81103	3.52978	5.50643	5.53416	4.77371
ZY821014158.1	4.6902	4.77731	4.12048	5.64072	4.52922	3.93781	7.47505	6.72163	6.35714
ZY821095251.1	4.62363	5.66857	7.15714	4.65369	6.35233	6.99124	4.09056	6.96441	6.60617
ZY821014924.1	4.60805	6.4819	7.38904	5.23884	5.99379	6.2959	6.82726	7.34684	6.90053
ZY821008654.1	4.52606	6.7466	3.12251	5.95285	4.38464	2.69171	5.56381	4.35067	3.23269
ZY821002756.1	4.49147	3.36747	2.35595	5.07722	3.45138	1.75121	8.84759	7.26701	6.85022
ZY821008731.1	4.40678	1.81348	0.81106	3.77308	1.55905	1.37345	3.74515	0.97966	1.97405
ZY821052312.1	4.27908	5.6387	1.56759	5.55663	2.66004	1.05873	5.01172	3.01908	1.05658
ZY821011899.1	4.19039	1.24483	0.351967	4.2151	1.12961	0.77484	0.755998	0.0739573	0.182692
ZY821046567.1	4.18987	0.356369	0.294077	3.34748	0.552475	0.735436	2.74769	1.05395	0.102591
ZY821052829.1	4.12712	6.93771	4.46904	5.07034	6.24288	3.74024	5.20901	4.48072	1.71967
ZY821046633.1	3.89426	2.16414	1.28102	2.48733	1.54676	0.578118	0.21313	0.984553	2.07169
ZY821020831.1	3.64654	2.95351	1.22163	2.3739	1.50228	1.08841	1.38576	1.69256	1.54097
ZY821067804.1	3.62965	1.46169	3.08211	3.15662	1.89523	3.35205	2.98579	3.09535	3.17631
ZY821097150.1	3.55122	3.70139	5.13106	2.721	5.57458	4.41412	3.95349	5.19549	4.89375
ZY821052406.1	3.53048	3.48255	2.2681	2.96222	3.47437	2.97328	2.76753	3.01785	3.19144
ZY821066969.1	3.4319	4.42387	5.11495	3.78953	4.8507	4.19362	5.78211	5.73508	5.155
ZY821072677.1	3.38918	3.37019	3.05441	3.78771	2.91987	3.01257	3.98403	3.95827	3.70493
ZY821028304.1	3.2117	2.06698	3.58966	2.50622	2.67942	2.53389	2.53065	3.40084	2.6715
ZY821060558.1	3.1905	0.21661	0	2.16434	0.143916	0	1.93508	0	0
ZY821063561.1	3.09926	3.00497	3.95404	3.26942	3.29593	3.32002	5.51457	4.74561	4.26786
ZY821000316.1	2.98342	1.8031	1.9594	2.16434	1.74502	1.27274	1.93727	1.94894	1.13258
ZY821035471.1	2.869	2.44655	2.56147	3.1256	2.96936	2.22632	4.71759	4.70521	3.92913
ZY821084017.1	2.8611	1.10084	1.01692	2.42172	1.19994	0.37529	2.90232	1.63376	1.21207
ZY821010771.1	2.82999	3.10467	3.63042	3.50663	3.17154	3.23033	5.81747	5.00265	4.8095
ZY821017556.1	2.80436	3.0584	3.45495	3.12453	3.04473	2.28549	5.27734	4.65938	4.24688
ZY821075146.1	2.75536	6.63863	4.32178	3.44915	6.20126	3.34002	4.07515	6.86614	3.75605
ZY821022244.1	2.72729	6.72832	4.86476	3.61013	6.77678	3.67815	2.01453	4.75197	2.15361
ZY821076360.1	2.64598	2.98608	4.58024	1.97019	3.40046	4.22385	2.24926	4.25017	4.15377
ZY821046121.1	2.56879	0.634129	0	3.88639	0.921055	0	0	0	0
ZY821001944.1	2.51627	2.36087	0.943809	2.59479	1.75822	0.847115	3.62292	2.75318	1.83471
ZY821084675.1	2.36516	1.60696	1.79743	2.39355	1.82989	1.14646	2.99666	2.47454	3.28401
ZY821070656.1	2.33774	2.7737	0.978049	2.72559	1.66371	1.42948	2.41075	1.80451	1.41088
ZY821019943.1	2.14516	2.76611	3.69782	2.62246	3.17164	3.25956	4.75931	4.31089	3.94275
ZY821071034.1	2.12403	2.40781	2.09197	2.32311	2.94948	1.8379	1.02977	2.40048	2.6535
ZY821091980.1	2.10668	0.900026	1.10326	1.84691	1.38372	0.833416	2.1153	1.92387	1.05249
ZY821021127.1	2.10259	0.258579	0.0777899	1.26682	0.192825	0.139993	0.135798	0.144699	0
ZY821083474.1	2.06288	0.634314	0.522558	1.97012	0.61946	0.544584	1.93814	0.872868	2.38317
ZY821087752.1	2.0377	0.477988	0.867106	1.89313	0.347666	0.232415	2.63048	1.10212	1.05956
ZY821009092.1	1.98284	6.27038	3.7268	2.53074	5.52414	3.29671	3.53148	3.68184	2.86582
ZY821038934.1	1.82562	1.25054	0.553262	2.84344	1.45502	0.515612	3.19915	1.26855	0.964805
ZY821092304.1	1.80074	3.27556	3.22035	2.22361	3.73552	3.55292	2.71019	3.70783	3.02451
ZY821045476.1	1.63784	2.24315	2.64718	1.65466	2.87334	2.53157	1.74739	0.864572	0.909043
ZY821067585.1	1.57879	1.13119	0.0923428	1.23014	0.317767	0.0289934	1.45765	0.440208	0.0508847
ZY821072253.1	1.52602	0.305562	0.0749164	0.464982	0.064607	0.52687	0.130799	0.491494	0.723428
ZY821044009.1	1.26784	0.0655723	0.0739573	3.36396	0.346191	0.133037	0.357045	0	0.118493
ZY821018228.1	1.25954	1.56404	2.90259	1.42884	2.1614	2.64464	1.41278	3.73331	2.84344
ZY821055901.1	1.24446	3.76025	5.2172	1.23873	4.00957	4.86583	2.25284	5.11711	4.80769
ZY821017553.1	1.23413	0.183582	1.86584	2.05707	0.480886	2.35668	2.17489	0.560226	1.37434
ZY821063396.1	1.22965	1.10514	1.39248	1.76812	1.60881	2.1653	0.825216	0.947479	0.843502
ZY821086607.1	1.06647	4.30385	0.623211	2.95784	4.39081	0.376179	0.566669	0.0723116	0
ZY821004480.1	1.06406	1.81619	0.875544	1.86711	1.20727	1.05873	9.14893	8.18051	7.32124
ZY821024401.1	1.05679	0.109829	0	0.61504	0.0543623	0.113834	0.354452	0	0
ZY821047850.1	1.05603	1.02708	1.91483	1.01021	0.903501	2.95576	0.853277	1.84298	1.77855
ZY821055249.1	0.983094	1.56969	3.32855	2.39391	2.13593	2.62735	5.61936	4.9337	4.57825
ZY821001529.1	0.969675	2.97352	3.67072	1.42239	3.27651	3.9501	1.79377	3.34427	3.52222
ZY821037800.1	0.960067	1.38305	0.746141	1.91965	2.02542	0.29443	0.60483	1.66412	0.909043
ZY821008890.1	0.945832	0.680324	0.360196	0.782073	0.946057	0.209641	0.0710762	0	0
ZY821073513.1	0.929942	6.31369	6.62067	1.83843	6.83778	5.88805	2.36977	7.37248	6.41438
ZY821066968.1	0.927214	0.267356	1.4862	1.55851	0.641916	1.79331	2.24926	0.759923	1.08685
ZY821090722.1	0.845992	2.04987	3.37348	1.04173	4.0628	2.62138	1.33817	3.63059	3.05346
ZY821068965.1	0.814181	0.969307	2.41878	1.64229	1.57492	2.42148	1.53192	1.20858	2.09933
ZY821053690.1	0.80521	0.186627	0.553852	2.14493	0.661111	1.10232	1.78823	0.429321	0.172616
ZY821094123.1	0.760349	0.800993	0.787934	0.122606	0.310689	0.548338	0.804467	0.888695	0.399116
ZY821051144.1	0.718701	1.06612	0.899021	0.575216	1.1858	0.422879	4.30013	3.82521	2.6165
ZY821005231.1	0.671293	0	0.381062	0.677441	0.603976	0.454597	0.123931	0.132116	0.0579701
ZY821080789.1	0.671022	0	0	0.364572	0	0	1.4727	0	0.102725
ZY821030274.1	0.645978	2.27104	1.66038	0.677892	1.99041	1.34443	2.79015	4.2868	4.13328
ZY821091318.1	0.608242	1.12717	1.49329	0.723864	2.22172	1.05054	0.777872	1.75852	1.29143
ZY821056544.1	0.588805	4.73929	3.96361	1.20845	4.10083	3.69509	2.13268	4.29075	2.9594
ZY821065533.1	0.549521	1.76905	0.161307	1.42664	0.68724	0	1.6351	0.293017	0
ZY821025046.1	0.53067	1.07361	0.226632	1.25954	0.370276	0	0.0710762	0	0
ZY821011898.1	0.481299	4.50522	3.58736	0.727267	4.36246	3.12065	1.78789	3.91771	2.05036
ZY821095806.1	0.462366	0.0655723	0.0739573	1.71923	0.063779	0	0.357045	0	0.0604625
ZY821021833.1	0.321582	4.0278	6.07982	0.463518	5.67235	6.01298	0.467593	6.22017	6.34838
ZY821045933.2	0.277628	0.113967	0.128029	0.151079	0.442652	1.31771	0.1145	0.0623981	0.873104
ZY821019019.1	0.233888	0.251931	0.216113	0	0.549226	0.0697022	0.0676387	2.72061	3.46608
ZY821058646.1	0.212507	2.06719	1.69019	0.174279	2.72382	0.892197	0.0511633	4.04429	1.47571
ZY821001453.1	0.20364	0.167615	1.01493	0.151079	0.213627	1.72373	0	0.0623981	2.52677
ZY821061274.1	0.196229	7.17687	6.78252	0.668391	7.15016	6.12613	1.81328	8.14412	4.84734
ZY821019271.1	0.166587	4.40883	5.93066	0.230695	4.49447	4.8857	0.289834	5.17595	4.49183
ZY821032330.1	0.162855	0	0	0.367595	0.336055	0.0787464	0.859652	0	0.0699771
ZY821032267.1	0.145221	2.6355	0.462785	0.859254	2.32066	0.0699771	0.657457	0.269991	0.0621217
ZY821011325.1	0.136979	1.98874	3.04261	1.62532	3.95575	4.07599	3.8173	5.59104	4.57573
ZY821003713.1	0.133827	0	0	0.557876	0.227248	0	0	0	0
ZY821024835.1	0.116498	1.01849	0.825704	0.0950467	1.2194	0.306379	0	3.01226	0.608147
ZY821090243.1	0.0894982	0.832363	0.476952	0.208392	0.418999	1.48579	0.120617	1.65315	0.484396
ZY821005032.1	0.0839282	0.745108	0.205017	0.447103	0.681764	0.153546	0.28404	0.158725	0.0354832
ZY821062630.1	0.0576929	4.90992	5.48904	0.168385	5.56064	5.17652	0.289834	6.05493	5.26787
ZY821023293.1	0.0487942	0	0.144569	0.0590783	0	0.661111	0.0661236	0	1.78547
ZY821056547.1	0	0.0688771	0.685088	0.0618453	0.19232	0.686613	0.66939	0.211386	0.2929
ZY821046014.1	0	0.825216	0.861717	0.758133	4.46184	4.14771	0.195977	0.951364	1.04628
ZY821049386.1	0	0	0	0.0922074	0.0997665	0	0.737341	0.307778	0
ZY821018057.1	0	0	0.409038	0.0611541	0	1.20514	0.0684645	0	1.5429
ZY821013659.1	0	0.0688771	0	0.650489	0.513693	0.204642	1.5209	1.07375	0.664665
ZY821067607.1	0	0	0.680504	0	0	1.91445	0	0	2.62702
ZY821086608.1	0	0.469365	2.01418	0	1.92627	2.448	0.0900404	2.26003	2.21887
ZY821011145.1	0	0	2.52772	0	0.0663992	2.94439	0	0	3.829
ZY821055688.1	0	0.0683269	0.0769695	0	0	0.588421	0.0687396	0	2.62702
ZY821013827.1	0	0	0.16954	0.13606	0.147046	0.600175	0.289362	0	1.84443

## Sheet: Supplementary Fig26b
Supplementary Fig26b The expression levels of BnTT18 in developing seed coats in different genetic backgrounds
	GH06						L1188						L1267						ZY821						ZS11						L1266
20 DAF	0.598626	0.59415	0.58231	0.908193	0.932142	0.849359	0.415632	0.427521	0.437067	0.724933	0.760622	0.743727	0.915437	0.890158	1.07121	1.25632	1.08772	0.898927	5.62628	5.62628	4.24695	7.00561	7.06581	7.56209	2.93461	3.30396	2.90641	4.31711	4.388	4.7634	1.67646	1.74756	1.55468	2.41988	2.46196	2.31376
30 DAF	0.520811	0.492386	0.507739	0.640306	0.614706	0.672736	1.30886	1.36596	1.34441	2.248	1.65279	1.58401	1.03679	1.06454	1.05057	1.14873	1.23969	1.11168	2.94012	3.17487	3.186	5.94368	6.00625	4.25018	3.32018	3.44956	3.45831	4.5352	4.49856	4.51754	2.43577	2.46529	2.46463	2.81052	2.77011	2.79031
